# Supplementary material for: Potential Role of Exosomes in the Chemoresistance to Gemcitabine and Nab-Paclitaxel in Pancreatic Cancer
Source: Diagnostics (Basel). 2022 Jan 23;12(2):286. doi: 10.3390/diagnostics12020286 (PMC8871170; doi:10.3390/diagnostics12020286)
Supplement: Supplementary file 1 [file diagnostics-12-00286-s001.zip]

Archive with 1 entries (1 files):
- diagnostics-1548651-supplementary.pdf
